# Supplementary material for: Genomic Profiling of Antibody Repertoire in Rongchang Pigs Uncovers Conserved V(D)J Gene Usage and Breed-Specific Diversification
Source: Genes (Basel). 2026 Feb 26;17(3):262. doi: 10.3390/genes17030262 (PMC13026311; doi:10.3390/genes17030262)
Supplement: Supplementary file 1 [file genes-17-00262-s001.zip]

Archive with 1 entries (1 files):
- genes-4147462-supplementary.pdf
